# Supplementary material for: Glycolysis on F-18 FDG PET/CT Is Superior to Amino Acid Metabolism on C-11 Methionine PET/CT in Identifying Advanced Renal Cell Carcinoma at Staging
Source: Cancers (Basel). 2021 May 14;13(10):2381. doi: 10.3390/cancers13102381 (PMC8155930; doi:10.3390/cancers13102381)
Supplement: Supplementary file 1 [file cancers-13-02381-s001.zip]

Archive with 1 entries (1 files):
- cancers-1217002-supplementary.pdf
